# Supplementary material for: Harmonization and integration of pharmacogenomics screens
Source: Bioinformatics. 2026 Jun 12;42(7):btag382. doi: 10.1093/bioinformatics/btag382 (PMC13330920; doi:10.1093/bioinformatics/btag382)
Supplement: btag382_Supplementary_Data [file btag382_supplementary_data.zip]

Archive with 2 entries (2 files):
- SuppFigures.zip
- Supplemental Figure Captions.docx
